# Supplementary material for: Selective PPARα Modulator Pemafibrate and Sodium-Glucose Cotransporter 2 Inhibitor Tofogliflozin Combination Treatment Improved Histopathology in Experimental Mice Model of Non-Alcoholic Steatohepatitis
Source: Cells. 2022 Feb 18;11(4):720. doi: 10.3390/cells11040720 (PMC8870369; doi:10.3390/cells11040720)
Supplement: Supplementary file 1 [file cells-11-00720-s001.zip]

Archive with 1 entries (1 files):
- cells-1591248 author confirm sup .pdf
